# Supplementary material for: Design and management considerations for control groups in hybrid effectiveness-implementation trials: Narrative review & case studies
Source: Front Health Serv. 2023 Mar 10;3:1059015. doi: 10.3389/frhs.2023.1059015 (PMC10012616; doi:10.3389/frhs.2023.1059015)
Supplement: Supplementary file 1 [file Table1.xlsx]

## Sheet: supplementary table
Title	First author	Area/context	Country	Publication Year	Design structure	Clinical intervention	Comparison/control arm(s)	Intervention arm(s)	exclusion reason
Outcomes of a partnered facilitation strategy to implement primary care-mental health	Kirchner JE	Mental health	USA	2014	A vs. A+	Primary Care–Mental Health Integration (PC-MHI) Programme	Receives national support only	Receives implementation facilitation + national support
A cluster randomized Hybrid Type III trial testing an implementation support strategy to facilitate the use of an evidence-based practice in VA homeless programs	Smelson DA	Mental health, substance use	USA	2015	A vs. A+	MISSION-Vet disorder treatment	MISSION-Vet Implementation as Usual (standard training and access to treatment manuals)	MISSION-Vet implementation augmented by Getting to Outcomes implementation strategy (includes facilitation)
Implementing measurement-based care (iMBC) for depression in community mental health: a dynamic cluster randomized trial study protocol	Lewis CC	Mental health	USA	2015	A vs. A+	Measurement-based care	Standard implementation of blended strategies (no tailoring)	Tailored implementation of established blended strategies	no additional facilitation
Testing health information technology tools to facilitate health insurance support: a protocol for an effectiveness-implementation hybrid randomized trial	DeVoe JE	Insurance coverage	USA	2015	A vs. A+	Insurance support Health Information Technology tool	Receives tools + basic training	Receives tools + enhanced training + facilitation
A mixed methods protocol for developing and testing implementation strategies for evidence-based obesity prevention in childcare: a cluster randomized hybrid type III trial	Swindle T	Nutrition	USA	2017	A vs. B	WISE (Together, We Inspire Smart Eating) obestity prevention intervention	Basic implementations strategy	Enhanced implementation strategy with stakeholder input
Implementation findings from a hybrid III implementation-effectiveness trial of the Diabetes Prevention Program (DPP) in the Veterans Health Administration (VHA)	Damschroder LJ	Diabetes prevention	USA	2017	A vs. B	Diabetes Prevention Program (DPP) lifetstyle intervention	Usual care (MOVE!® weight management program (MOVE!))	Veteran Affairs Diabetes Prevention Program (VA-DPP)
Implementing Alcohol Misuse SBIRT in a National Cohort of Pediatric Trauma Centers-a type III hybrid effectiveness-implementation trial	Mello MJ	Substance use	USA	2018	A vs B	Implementing Alcohol Misuse Screening, Brief Intervention and Referral to Treatment (IAMSBIRT)	Usual care	Science to Service Laboratory (SSL) implementation strategy	stepped wedge
Effectiveness of a multi-level implementation strategy for ASD interventions: study protocol for two linked cluster randomized trials	Brookman-Frazee L	Autism	USA	2018	A vs. A+	AIM HI (“An Individualized Mental Health Intervention for ASD” & CPRT (“Classroom Pivotal Response Teaching”	Standard Provider Training only	3 intervention arms: 1. Standard Provider Training + Leader Training 2. Enhanced Provider Training 3. Enhanced Provider Training + Leader Training	no additional facilitation
A hybrid design testing a 3-step implementation model for community scale-up of an HIV prevention intervention in rural Malawi: study protocol	Jere DLN	HIV	Malawi	2018	A vs. B (Stepped Wedge)	7 session peer group intervention	Usual care	Community-based, participatory '3-Step Model' to implement peer group intervention: prepare, roll-out, sustaining	LMIC
A randomized controlled effectiveness trial of training strategies in cognitive processing therapy for posttraumatic stress disorder: Impact on patient outcomes	Monson CM	Mental health	Canada	2018	A vs. A+	Cognitive Processing Therapy	No Consultation with delayed feedback on CPT fidelity	2 intervention arms: 1. Standard Consultation without audio review 2. Consultation Including Audio Review	no additional facilitation
A cluster randomised controlled trial of an intervention to increase the implementation of school physical activity policies and guidelines: study protocol for the physically active children in education (PACE) study	Nathan N	Physical activity	Australia	2019	A vs. B	New South Wales' government's Sport and Physical Activity Policy	No support/ usual practice	Multi-component implementation strategy to support policy implementation
Implementation facilitation to promote emergency department-initiated buprenorphine for opioid use disorder: protocol for a hybrid type III effectiveness-implementation study (Project ED HEALTH)	D'Onofrio G	Substance use	USA	2019	A vs B	Emergency department-initiated buprenorphine	Usual implementation	External facilitators work with local stakeholders to tailor and refine a bundle of activities to meet the site's needs.	stepped wedge
Testing a Motivational Interviewing Implementation Intervention in Adolescent HIV Clinics: Protocol for a Type 3, Hybrid Implementation-Effectiveness Trial	Naar S	HIV	USA	2019	A vs B	Motivational interviewing (MI) to improve self-management for youth living with HIV	Usual care	TMI implementation intervention (workshop and trigger-based coaching guided by local implementation teams)	stepped wedge
A cluster randomised trial of an intervention to increase the implementation of physical activity practices in secondary schools: study protocol for scaling up the Physical Activity 4 Everyone (PA4E1) program	Sutherland R	Physical activity	Australia	2019	A vs. B	Physical Activity 4 Everyone (PA4E1) program	No support/ usual practice	Bundle of 6 implementation support strategies
Text-Messaging, Online Peer Support Group, and Coaching Strategies to Optimize the HIV Prevention Continuum for Youth: Protocol for a Randomized Controlled Trial	Swendeman D	HIV	USA	2019	A vs. B	HIV prevention continuum	Automated text-messaging and monitoring (AMM) + repeat HIV/STI testing assessment	3 intervention arms: 1. Online group peer support + AMM 2. Coaching + AMM 3. Online group peer support + coaching + AMM
Implementing Motivational Interviewing for Substance Misuse on Medical Inpatient Units: a Randomized Controlled Trial	Martino S	Substance use	USA	2019	A vs. A+	Motivational interviewing	Workshop only	2 intervention arms: 1. Workshop + consult 2. Workshop + apprenticeship	no additional facilitation
The impact of basic vs. enhanced Go NAPSACC on child care centers' healthy eating and physical activity practices: protocol for a type 3 hybrid effectiveness-implementation cluster-randomized trial	Vaughn AE	Nutrition, physical activity	USA	2019	A vs. A+	Go NAPSACC intervention for healthy eating and physical activity	Basic GO NAPSACC: traditional delivery	Enhanced Go NAPSACC incorporates preparatory and support activities before and during implementation work	no additional facilitation
Child-level evaluation of a web-based intervention to improve dietary guideline implementation in childcare centers: a cluster-randomized controlled trial	Yoong SL	Nutrition	Australia	2020	A vs. B	Dietary guidelines in childcare centers	No support/ usual care	Web-based menu-planning tool and support	no additional facilitation
The Balanced Opioid Initiative: protocol for a clustered, sequential, multiple-assignment randomized trial to construct an adaptive implementation strategy to improve guideline-concordant opioid prescribing in primary care	Quanbeck A	Opioid prescription management	USA	2020	A vs. A+	Guideline-concordant opioid prescriptions	Educational/engagement meetings and audit and feedback alone (EM/AF)	3 intervention arms: 1. EM/AF + practice facilitation (PF) 2. EM/AF + prescriber peer consulting (PPC) 3. EM/AF + PF + PPC
Evaluating the Implementation and Effectiveness of the SWITCH-MS: An Ecological, Multi-Component Adolescent Obesity Prevention Intervention	Chen S	Obesity prevention	USA	2020	Other	School Wellness Integration Targeting Child Health–Middle School (SWITCH–MS) intervention	Inexperienced schools without prior exposure to the intervention	Experienced schools with prior exposure to the intervention	Unique design
Comparing a standard and tailored approach to scaling up an evidence-based intervention for antiretroviral therapy for people who inject drugs in Vietnam: study protocol for a cluster randomized hybrid type III trial	Nguyen MXB	HIV, substance use	Vietnam	2020	A vs. B	System Navigation and Psychosocial Counseling (SNaP)	Standard: receives a uniform package of implementation strategies	Tailored: implementaiton strategies designed to address site-specific needs	LMIC
Protocol for the 3HP Options Trial: a hybrid type 3 implementation-effectiveness randomized trial of delivery strategies for short-course tuberculosis preventive therapy among people living with HIV in Uganda	Kadota JL	HIV	Uganda	2020	A vs. B	3-month (12-dose) regimen of weekly isoniazid and rifapentine (3HP) for TB prevention	2 comparison arms: 1. Directly observed therapy (DOT) 2. Self-administered therapy (SAT)	Informed patient choice of either DOT or SAT (with the assistance of a decision aid)	LMIC
Protocol for comparing two training approaches for primary care professionals implementing the Safe Environment for Every Kid (SEEK) model	Dubowitz H	Childrens' wellbeing	USA	2020	A vs. B	Safe Environment for Every Kid (SEEK) model	Independent online training (IND)	SEEK Maintenance of Certification (MOC-4)	no additional facilitation
Working with HIV clinics to adopt addiction treatment using implementation facilitation (WHAT-IF?): Rationale and design for a hybrid type 3 effectiveness-implementation study	Edelman EJ	HIV, substance use	USA	2020	A vs B	Evidence-based counseling and medications for addiction	Usual care	9-component WHAT-IF? Implementaiton Facilitation bundle, including an external facilitator and local champion	stepped wedge
Getting to implementation: a protocol for a Hybrid III stepped wedge cluster randomized evaluation of using data-driven implementation strategies to improve cirrhosis care for Veterans	Rogal SS	Veteran health	USA	2020	A vs B	Cirrhosis EBP	Usual care	Getting to Outcomes implementation strategy bundle-- 10 steps including goal setting, planning, evaluation, quality improvement	stepped wedge
Enhancing behavioral sleep care with digital technology: study protocol for a hybrid type 3 implementation-effectiveness randomized trial	Germain A	Insomnia, mental health	USA	2021	A vs. A+	Cognitive-behavioral therapy for insomnia (CBTI)	Digital health software platform, NOCTEM™’s Clinician-Operated Assistive Sleep Technology (COAST™).	2 intervention arms: 1. COAST + external facilitation 2. COAST + EF + internal facilitation
Justice community opioid innovation network (JCOIN): The TCU research hub	Knight D	Substance use	USA	2021	Other		Vertical implemetation: units are trained and begin simultaneously	Horizontal implementation: one lead-off unit is trained as a prototype, the prototype is tested and refined, and then the lead-off unit helps to train other units	Unique design
PRimary Care Opioid Use Disorders treatment (PROUD) trial protocol: a pragmatic, cluster-randomized implementation trial in primary care for opioid use disorder treatment	Campbell CI	Substance use	USA	2021	A vs B	Medication treatment for opioid use disorder	Usual care	MA Model, made of three strategies: salary for a full-time nurse care manager (NCM), training and technical assistance for the NCM, and DEA waivers to prescribe buprenorphine	stepped wedge
StayBalanced: implementation of evidence-based fall prevention balance training for older adults-cluster randomized controlled and hybrid type 3 trial	Halvarsson A	Fall prevention in older adults	Sweden	2021	A vs. A+	StayBalanced balance training programme	Access to the StayBalanced website.	Facilitation + access to the website
A cluster randomized controlled trial comparing Virtual Learning Collaborative and Technical Assistance strategies to implement an early palliative care program for patients with advanced cancer and their caregivers: a study protocol	Zubkoff L	Cancer care	USA	2021	A vs. A+	ENABLE (Educate, Nurture, Advise, Before Life Ends) early palliative care telehealth intervention	Technical Assistance (TA)	Virtual Learning Collaboratives (VLC)	no additional facilitation
Protocol for implementation of an evidence based parentally administered intervention for preterm infants	White-Traut R	Neonatal care	USA	2021	A vs B	H-HOPE, a standardized behavioral intervention for preterm infants	Usual care	Local H-HOPE team collaborate with the study team throughout the CFIR process: Planning and Engaging, Executing, and Reflecting and Evaluating; plus an additional 'Sustaining' step	stepped wedge
Increasing risk-concordant cardiovascular care in diverse health systems: a mixed methods pragmatic stepped wedge cluster randomized implementation trial of shared decision making (SDM4IP)	Ridgeway JL	cardiovascular care	USA	2021	A vs B	Shared decision making (SDM) tool to develop a personalised prevention plan, "CV Prevention Choice"	Usual care	Implementation facilitation, refinement and tracking	stepped wedge
Stakeholder selected strategies for obesity prevention in childcare: results from a small-scale cluster randomized hybrid type III trial	Swindle T	Obesity prevention	USA	2021	A vs. B	Together, We Inspire Smart Eating (WISE) is an intervention for the early care and education setting to support children's exposure to and intake of fruits and vegetables.	Basic strategy: training and reminders only	Enhanced strategy: multi-faceted package of stakeholder-selected strategies (including facilitation)
Protocol for a hybrid type 3 cluster randomized trial of a technical assistance system supporting coalitions and evidence-based drug prevention programs	Brown LD	Substance use	USA	2021	A vs. B	Evidence-based practice to prevent youth substance use	Technical assistance (TA)	4-step Coalition Check-Up TA	no additional facilitation
Onset PrevenTIon of urinary retention in Orthopaedic Nursing and rehabilitation, OPTION-a study protocol for a randomised trial by a multi-professional facilitator team and their first-line managers' implementation strategy	Eldh AC	Orthopaedic care	Sweden	2021	A vs. A+	Bladder monitoring in orthopaedic care	Usual care/ no support	Local facilitator teams assembled and receive a 12-month support programme
Implementing work-related Mental health guidelines in general PRacticE (IMPRovE): a protocol for a hybrid III parallel cluster randomised controlled trial	Mazza D	Mental health	Australia	2021	A vs. B	Clinical Guideline for the Diagnosis and Management of Work-related Mental Health Conditions in General Practice	Usual practice/no support	Academic detailing, enrolment in a community of practice and resources	no additional facilitation
Implementing nudges to promote utilization of low tidal volume ventilation (INPUT): a stepped-wedge, hybrid type III trial of strategies to improve evidence-based mechanical ventilation management	Kerlin MP	Respiratory health	USA	2021	A vs B	Adherence to low tidal volume ventilation	Usual care	1. a default strategy within the mechanical ventilation order 2. an accountable justification strategy within the mechanical ventilation order 3. 1 + accountable justification strategy within flowsheet documentation. 4. 2 + accountable justification strategy within flowsheet documentation.	stepped wedge
Rural community systems: Youth physical activity promotion through community collaboration	Kellstedt DK	Physical activity	USA	2021	A vs. B	Community collaborations to promote physical activity	Standard Practice: Collective Impact approach (common agenda, shared measurement, mutually reinforcing activities, continual communication, institutional support)	Wellscapes: iterative improvement cycle of Investigate, Design, Practice, and Reflect (IDPR)	no additional facilitation
IMplementation and evaluation of the school-based family support PRogram a Healthy School Start to promote child health and prevent OVErweight and obesity (IMPROVE) - study protocol for a cluster-randomized trial	Elinder LS	Nutrition, physical activity, obesity prevention	Sweden	2021	A vs. A+	Healthy School Start (HSS) program	Implementation strategy Bundle 1	Bundle 1 + Bundle 2: external facilitation, fidelity monitoring and feedback strategies
Study protocol for a type III hybrid effectiveness-implementation trial of strategies to implement firearm safety promotion as a universal suicide prevention strategy in pediatric primary care	Beidas RS	Mental health	USA	2021	A vs. A+	Firearm safety practice, S.A.F.E. Firearm	Nudge (behavioral economic-informed implementation strategy)	Nudge + 1 year of facilitation (Nudge+)
Project MIMIC (Maximizing Implementation of Motivational Incentives in Clinics): A cluster-randomized type 3 hybrid effectiveness-implementation trial	Becker SJ	Substance use	USA	2021	A vs. A+	Contingency management (CM)	Addiction Technology Transfer Center (ATTC) Network implementation strategy: didactic training, performance feedback, on-going consultation	ATTC strategy + Pay-for-Performance and Implementation & Sustainment Facilitation
Reach Outcomes and Costs of Different Physician Referral Strategies for a Weight Management Program Among Rural Primary Care Patients: Type 3 Hybrid Effectiveness-Implementation Trial	Porter G	Obesity prevention	USA	2021	A vs. B	Weight management program referral	2 comparison arms: 1. Point-of-care (POC) referral only 2. Letter referral only	2 intervention arms: 1. Point-of-care (POC) referral + telephone follow-up 2. Letter referral + telephone follow-up	no additional facilitation
Evaluating the Implementation of Evidence-based Kidney Nutrition Practice Guidelines: The AUGmeNt Study Protocol	Proaño GV	Nutrition	USA	2021	A vs. A+	Evidence-based nutrition practice guidelines (EBNPG)	EBNPG knowledge training	EBNPG knowledge training plus an implementation toolkit	no additional facilitation
Optimised electronic patient records to improve clinical monitoring of HIV-positive patients in rural South Africa (MONART trial): study protocol for a cluster-randomised trial	Iwuji C	HIV	South Africa	2021	A vs. B	Viral load monitoring (VLM)	Usual practice	Quality improvement package (QIP): a designated champion, technological enhancement electornic register, development of dashboard system	LMIC
Promoting de-implementation of inappropriate antimicrobial use in cardiac device procedures by expanding audit and feedback: protocol for hybrid III type effectiveness/implementation quasi-experimental study	Branch-Elliman W	Antimicrobial stewardship	USA	2022	A vs B	De-implementation of inappropriate antimicrobial use	Usual care	Bundle of strategies: audit-and-feedback reports, stakeholder engagement, patient and provider education, identification of local champions, and blended facilitation.	stepped wedge
